# Supplementary material for: Mechanism Study of Thermally Induced Anti-Tumor Drug Loading to Engineered Human Heavy-Chain Ferritin Nanocages Aided by Computational Analysis
Source: Biosensors (Basel). 2021 Nov 11;11(11):444. doi: 10.3390/bios11110444 (PMC8615661; doi:10.3390/bios11110444)
Supplement: Supplementary file 1 [file biosensors-11-00444-s001.zip]

Archive with 1 entries (1 files):
- biosensors-1440465-supplementary.pdf
